# Supplementary material for: Precision Profiling of Disease Progression in Murine Models of Sepsis and Septic Shock
Source: Int J Mol Sci. 2025 Oct 13;26(20):9954. doi: 10.3390/ijms26209954 (PMC12562319; doi:10.3390/ijms26209954)
Supplement: Supplementary file 1 [file ijms-26-09954-s001.zip]

Archive with 1 entries (1 files):
- ijms-3909458-supplementary.pdf
